# Supplementary material for: Effects of Ramadan intermittent fasting on gut microbiome: is the diet key?
Source: Front Microbiol. 2023 Aug 29;14:1203205. doi: 10.3389/fmicb.2023.1203205 (PMC10495574; doi:10.3389/fmicb.2023.1203205)
Supplement: Supplementary file 1 [file Table_1.XLSX]

## Sheet: Content
	Name	Content
	Metadata	Metadata of 12 participants and 24 samples collected before and after fasting
	Filtered_Phylum_Rel.Abund.	Relative abundance of phyla survived after filtering
	Filtered_Genus_Rel.Abund.	Relative abundance of genera survived after filtering
	Phylum_DA	Statistical results of the filtered phyla tested between two time points
	Genus_DA	Statistical results of the filtered genera tested between two time points
	Phylum_RA_Diet_Correlations	Spearman correlation test, rho and p values, for analysis between phylum relative abundance and diet
	Phylum_Alpha_Diet_Correlations	Spearman correlation test, rho and p values, for analysis between phylum alpha diversity and diet
	Genus_RA_Diet_Correlations	Spearman correlation test, rho and p values, for analysis between genus relative abundance and diet
	Genus_Alpha_Diet_Correlations	Spearman correlation test, rho and p values, for analysis between genus alpha diversity and diet

## Sheet: Metadata
	ID	Time	Pairing	Age	Gender	Marriage_Status	Height	Weight	Waist_Circumference	Body_Fat_Percentage	Body_Fat_kg	Lean_Body_Mass	BMI	Energy	Protein_g	Protein_Percentage	Plant_Protein_g	Animal_Protein_g	Fat_g	Fat_Percentage	Saturated_Fat_g	Polyunsaturated_Fat_g	Monounsaturated_Fat_g	Cholesterol_mg	Carbohydrate_g	Carbohydrate_Percentage	Fiber_g	Water_Soluble_Fiber_g	Water_Insoluble_Fiber_g	Grain	Egg	Fruits	Vegetables	Nuts	Cheese	Dietary_Fat	Added_Sugar	Meat
	A194	after	1	28	Female	Single	165	56.3	76	24.2	13.6	42.7	20.6795	1174.24	39.29	14	20.4	18.89	46.63	35	12.58	16.29	14.95	70	146.79	51	16.47	5.26	11.15	207	0	200	215	0	20	23	20	51
	A195	after	2	47	Male	Married	183	101	120	27.3	27.6	69.8	30.1592	1535.49	86.89	23	18.5	68.39	63.88	36	20.77	14.12	21.79	438.5	155.32	41	16.3	4.72	11.57	195	50	450	278	0	0	16	40	225
	A196	after	3	23	Female	Single	160	63.1	76	26.6	16.8	43.9	24.6484	2156.09	73.6	14	30.36	43.24	111.2	46	38.51	21.99	43.53	627.1	214.79	40	27.28	5.92	14.36	375	73	144	149	23	67	34	133	14
	A197	after	4	23	Male	Single	182	69.5	78	8.6	6	63.5	20.9818	2013.33	52.69	11	26.12	26.57	90.36	40	39.42	13.56	32.3	209.9	244.49	50	23.82	4.24	18.08	192	19	61	13	0	80	14	129	29
	A198	after	5	29	Male	Single	179	80	94	18.9	15.1	61.7	24.968	1880	69.93	16	23	46.93	86.28	42	18.14	22.5	41.63	162	192.4	43	21.16	7.63	13.31	143	7	645	77	60	30	21	1	120
	A199	after	6	27	Female	Single	174	56.4	73	23.1	13	41.3	18.6286	932.31	19.37	8	10.09	9.28	61.55	59	11.12	23.41	23.93	39.4	74.83	33	11.34	4.21	7.14	79	4	0	104	0	0	51	0	15
	A200	after	7	41	Female	Married	160	56.3	70	30	16.9	37.4	21.9922	1313.96	53.44	17	18.12	35.32	67.67	46	21.97	18.42	22.18	341.6	122.15	38	18.36	4.55	11.18	139	69	125	398	20	30	4	0	75
	A201	after	8	30	Male	Single	165	59.5	76	5.1	3	53.7	21.8549	1516.09	79	21	13.26	65.74	81.12	48	33.32	16.34	26.58	457.85	113.57	31	6.02	1.68	4.04	137	64	350	150	0	69	18	0	150
	A202	after	9	23	Female	Single	163	54.7	67	20.8	11.4	41.1	20.5879	1222.18	28.13	9	19.12	9.01	25.74	19	11.88	4.41	7.5	104.6	216.33	72	8.35	2.88	5.46	312	0	0	0	0	30	1	88	0
	A203	after	10	23	Female	Single	159	49.1	62	15.3	7.5	39.5	19.4217	1201.59	46.76	16	20.17	26.59	62.75	47	18.94	18.14	21.5	295.3	109.84	37	18.6	5.59	12.89	135	57	190	193	30	30	7	3	42
	A205	after	11	37	Male	Married	176	93.2	105	23.9	22.3	66.5	30.0878	2409.2	88.67	15	31.7	56.97	109.39	41	51.58	12.39	36.95	500.4	256.09	44	18.24	5.34	9.88	349	69	6	88	15	143	15	40	75
	A206	after	12	22	Female	Single	173	54.2	74	24.3	13.2	38.9	18.1095	1533.36	48.2	13	21.97	26.23	82.93	48	30.89	17.19	30.23	141.2	143.88	39	13.98	4.26	9.73	147	2	90	361	26	78	22	28	0
	A221	before	1	28	Female	Single	165	58.3	82	27.6	16.1	40	21.4141	1791.69	111.09	25	18.5	92.59	79.17	39	33.02	16.58	24.19	354.8	157.1	36	26.58	6.96	14.65	185	10	251	469	0	70	21	40	261
	A210	before	2	47	Male	Married	183	101	120	27.3	27.6	69.8	30.1592	1725.14	80.88	19	15.42	65.46	64.78	33	22.7	14.24	22.21	205.5	208.72	48	18.54	5.23	12.99	85	0	733	195	0	0	16	0	225
	A213	before	3	23	Female	Single	160	63.4	76	27.2	17.2	43.9	24.7656	1096.99	64	24	11.52	52.48	39.77	33	13.99	9.39	12.13	357.95	114.59	43	13.93	4.06	9.87	135	50	225	0	15	0	0	100	75
	A217	before	4	23	Male	Single	182	70.3	81	10.3	7.2	60	21.2233	2215.11	90.98	17	41.55	49.43	70.35	28	29.32	8.57	26.37	569.2	298.23	55	24.46	6.24	18.21	470	100	90	153	0	90	8	0	29
	A211	before	5	29	Male	Single	179	80.1	97	19.3	15.5	61.4	24.9992	2199.78	71.83	14	26.22	45.61	102.68	42	19.75	32.59	43.69	148	233.21	44	23.84	8.02	14.12	173	7	845	77	60	30	21	0	120
	A218	before	6	27	Female	Single	174	56.6	73	23.2	13.1	41.3	18.6947	1356.44	48.86	15	27.29	21.57	53.34	35	20.31	10.58	17.2	629.1	167.95	50	12.75	4.04	8.71	375	134	0	158	0	30	7	50	0
	A214	before	7	41	Female	Married	160	56.3	70	30	16.9	37.4	21.9922	1452.72	75.37	21	22.76	52.61	72.21	44	23.39	17.97	24.5	435.2	124.34	35	22.87	6.98	13.57	154	84	275	277	20	30	4	0	135
	A208	before	8	30	Male	Single	165	61.8	76	6.2	3.8	55.1	22.6997	2586.16	93.56	15	29.69	63.87	124.16	43	58.81	19.23	39.95	388.45	268.6	42	15.37	4.31	10.45	237	14	200	150	0	69	18	40	150
	A215	before	9	23	Female	Single	163	54.4	67	22.6	12.3	40	20.475	1557.49	38.26	10	33.22	5.04	19.81	11	5.64	6.49	5.75	88	301.62	79	14.61	4.97	9.63	512	0	0	0	0	0	1	0	0
	A220	before	10	23	Female	Single	159	49.7	63	17.4	8.6	39	19.659	1458.62	69.85	20	24.2	45.65	66.5	41	19.88	19.34	22.62	369.3	141.81	40	20.4	6.19	14.09	187	57	190	193	30	30	7	100	42
	A212	before	11	37	Male	Married	176	93.5	105	25.1	23.5	67.4	30.1847	1317.25	47.18	15	16.86	30.32	44.03	30	13.2	12.81	14.95	99.7	176.8	55	11.67	3.89	7.78	147	0	82	75	0	0	14	0	88
	A216	before	12	22	Female	Single	173	55.6	75	22.3	12.4	41	18.5773	2017.44	69.8	14	40.69	29.11	111.53	49	17.26	38.86	48.9	176.1	183.12	37	32.44	9.85	20.35	348	1	298	61	130	0	13	100	0

## Sheet: Filtered_Phylum_Rel.Abund.
	ID	Actinobacteria	Bacteroidetes	Firmicutes	Proteobacteria	bf.ratio	Time
	A194	0.144997	1.57097	94.2871	3.96092	0.0166615	after
	A195	0.127001	2.31902	71.9977	25.5273	0.0322097	after
	A196	0.145004	2.19007	96.9529	0.634019	0.022589	after
	A197	0.142996	1.97594	57.1723	40.6968	0.0345612	after
	A198	0.188998	4.56195	93.3141	1.64998	0.0488882	after
	A199	0.110002	1.21402	91.3298	7.24714	0.0132927	after
	A200	0.206994	4.71886	84.5735	10.3557	0.055796	after
	A201	0.195002	2.57003	85.3449	11.7791	0.0301134	after
	A202	0.0820008	2.02502	90.4349	7.43307	0.022392	after
	A203	0.124002	3.47707	93.0639	3.29007	0.0373622	after
	A205	0.183004	0.790016	94.0789	4.9201	0.00839738	after
	A206	0.297	0.796	95.266	3.428	0.00835555	after
	A221	0.099002	1.26603	98.019	0.573011	0.0129161	before
	A210	0.110002	0.885018	90.6588	8.30017	0.00976207	before
	A213	0.146	0.419	98.889	0.518	0.00423707	before
	A217	0.0760008	2.34302	96.737	0.803008	0.0242206	before
	A211	0.205996	1.58497	98.026	0.124998	0.0161688	before
	A218	0.143	1.941	94.447	3.223	0.0205512	before
	A214	0.165995	0.66798	98.524	0.596982	0.00677987	before
	A208	0.142996	0.571983	98.2901	0.936972	0.00581934	before
	A215	0.121	2.346	93.316	4.189	0.0251404	before
	A220	0.154002	3.22903	95.987	0.570006	0.0336403	before
	A212	0.353011	1.06403	98.2439	0.31801	0.0108305	before
	A216	0.194002	1.61502	97.151	0.739007	0.0166238	before
								* bf ratio = Bacteroidetes/Firmicutes ratio

## Sheet: Filtered_Genus_Rel.Abund.
	ID	Acetivibrio	Agathobaculum	Anaerobutyricum	Anaeromassilibacillus	Anaerostipes	Bacteroides	Bariatricus	Blautia	Butyricicoccus	Clostridium	Coprococcus	Dialister	Dorea	Eisenbergiella	Escherichia	Eubacterium	Faecalibacterium	Faecalicatena	Faecalimonas	Flavonifractor	Fusicatenibacter	Gemmiger	Hespellia	Ihubacter	Intestinibacter	Intestinimonas	Kineothrix	Lachnoclostridium	Lachnospira	Lactobacillus	Mediterraneibacter	Oscillibacter	Robinsoniella	Romboutsia	Roseburia	Ruminococcus	Shigella	Sporobacter	Streptococcus	Subdoligranulum	Tyzzerella	Time
	A194	0.455886	0.131967	6.87028	0.0469883	1.27768	0.287928	0.15996	15.998	0.202949	2.93227	9.14071	5.22669	3.78905	0.0509873	1.08273	11.2512	10.6203	0.517871	0.108973	0.0549863	1.2147	1.96651	0.0859785	0.112972	1.24269	0.283929	0.112972	0.104974	0.326918	3.27918	0.0969758	0.953762	0.256936	1.32367	3.91802	3.91002	0.646838	0.15996	0.303924	0.147963	0.112972	after
	A195	0.0190048	0.149037	1.53638	0.0290073	0.0670168	0.11803	0.0230058	3.50588	0.206052	5.55939	2.71568	5.77544	1.05526	0.0350088	11.6909	2.24056	15.875	0.125031	0.0710178	0.0340085	0.339085	1.91748	0.024006	0.0190048	0.653163	0.181045	0.104026	0.0950238	0.0570143	9.01925	0.257064	0.566142	0.0900225	2.88372	2.33658	4.64916	5.05726	0.0430108	0.0270068	0.11903	0.0530133	after
	A196	1.43753	0.198073	3.7754	0.231086	7.09563	0.710263	0.0960355	15.3207	0.19007	2.92808	3.58933	1.40252	2.28084	0.154057	0.225083	5.23994	12.0505	0.400148	0.165061	0.0440163	2.29685	1.6326	0.104038	0.2711	0.152056	0.392145	1.09641	0.120044	0.613227	0.110041	0.402149	2.89907	0.249092	5.27595	4.84579	13.9592	0.0520192	0.330122	0.616228	0.21608	0.127047	after
	A197	0.0539789	0.0419836	1.77031	0.0579774	0.533792	1.22152	0.0619758	6.80535	0.0739712	0.880657	2.19314	0.00199922	2.62398	0.0169934	19.5114	2.11218	10.9147	0.368856	0.880657	0.22991	2.28511	3.49864	0.0599766	0.0869661	0.810684	0.182929	0.0489809	0.0369856	0.0209918	0.0729715	0.573776	0.674737	0.0679735	0.223913	2.3191	8.9865	4.55622	0.129949	0.506802	0.252901	4.43327	after
	A198	0.325847	0.946555	3.67927	0.535748	6.92874	0.798625	0.178916	11.1448	1.96608	3.08055	2.38688	1.24042	5.65634	0.230891	0.83061	6.67586	7.78034	0.420802	0.178916	0.167921	2.5438	2.07103	0.262876	0.409807	0	1.05151	3.38541	0.136936	0.294861	0.430798	0.0109948	4.84672	0.367827	0.0739652	3.33243	8.41105	0.325847	0.535748	0.0209901	0.146931	0.304857	after
	A199	0.189106	0.1791	2.07716	0.169095	3.0297	0.719403	0.0540303	17.0385	0.681382	4.06728	3.26383	3.72108	3.01969	0.14308	5.55211	3.569	7.20403	0.305171	0.0930521	0.172096	2.69151	8.91599	0.0820459	0.380213	0.409229	0.916513	0.491275	0.150084	0.42824	0.301169	0.257144	2.28728	0.219123	3.17578	4.02926	5.93032	0.739414	0.358201	1.85304	0.519291	0.0920515	after
	A200	1.30228	0.0619659	2.92339	0.318825	1.11838	1.85898	0.0969467	7.30998	0.059967	10.0445	4.87232	5.30808	5.12018	0.0889511	6.68832	11.4897	2.35071	0.425766	0.170906	0.257858	0.932487	1.41922	0.0869522	0.167908	1.05842	1.84199	0.824546	0.0669632	0.370796	0.228874	0.169907	6.0077	0.147919	1.59312	1.05142	3.58403	2.28274	1.66608	0.338814	0.247864	0.113937	after
	A201	0.197059	0.849255	0.938281	0.174052	2.03361	0.340102	0.0780234	10.9643	1.10333	7.37921	4.35231	5.45064	4.93948	0.0510153	0.0450135	4.35431	4.75043	0.271081	0.129039	0.192058	4.75943	3.51505	0.0930279	0.325098	0.849255	1.91758	0.572172	0.0740222	0.174052	0.26508	0.118035	6.0038	0.326098	4.17025	3.93318	1.60548	0.0230069	1.13734	0.254076	0.288086	0.0920276	after
	A202	0.122043	0.0420147	3.40619	0.212074	1.74661	1.12839	0.0590207	13.5187	0.0790277	8.90712	2.96204	1.54454	4.15946	0.0930326	4.78968	8.48597	7.73371	0.398139	0.132046	0.14305	3.91137	2.39584	0.0840294	0.261091	1.86365	0.461161	0.0330116	0.0690242	0.0820287	0.101035	0.181063	1.92868	0.213075	8.88411	3.49022	8.72305	1.78663	0.351123	0.0680238	0.134047	0.0690242	after
	A203	0.33825	0.35126	2.5619	0.12209	0.698517	1.31397	0.188139	8.79851	0.557412	4.4623	2.03851	2.75904	2.0235	0.344255	0.955707	14.0384	9.11975	0.495367	0.293217	0.0840622	1.72227	4.74051	0.277205	0.0750555	0.1351	0.412305	3.38551	0.137101	0.978724	1.00574	0.207153	2.60393	0.241178	1.54014	4.82957	8.60337	0.493365	0.109081	2.25967	0.172127	0.177131	after
	A205	0.0540135	0.084021	3.43386	0.0650163	0.956239	0.322081	0.109027	17.5624	0.0750188	4.76319	4.3981	3.84796	4.31808	0.107027	3.74194	12.4411	18.5856	0.513128	0.143036	0.131033	1.23031	2.30458	0.102026	0.0990248	0.0780195	0.233058	0.236059	0.110028	0.0620155	4.33808	0.257064	0.915229	0.329082	1.49837	2.31958	3.38185	0.753188	0.180045	0.486122	0.223056	0.088022	after
	A206	0.785243	0.042013	3.11196	0.25708	22.665	0.243075	0.0760236	7.7264	0.0410127	9.24086	4.58842	0.422131	1.73854	0.506157	2.13566	6.03887	0.134042	0.596185	0.0900279	0.287089	0.0320099	0.115036	0.143044	0.728226	0.534166	1.05633	0.100031	0.0760236	0.0930288	0.12904	0.635197	1.2884	0.087027	7.39829	1.50547	8.14352	0.636197	0.443137	1.30741	0.0120037	0.0470146	after
	A221	0.546158	0.0780226	5.65664	0.0420122	3.31996	0.160046	0.10503	15.4125	0.188055	3.50002	12.4076	2.58875	6.64593	0.0600174	0.0470136	8.08635	6.38685	0.475138	0.186054	0.0720209	1.59546	2.33268	0.147043	0.133039	0.899261	0.286083	0.162047	0.165048	0.729211	1.67949	0.648188	0.6892	0.287083	3.59104	5.25452	4.34826	0.0200058	0.144042	0.314091	0.164048	0.108031	before
	A210	0.0560314	0.186104	1.11062	0.0580325	0.176099	0.0560314	0.0440247	5.361	0.272152	24.6028	2.81758	5.32898	1.9561	0.0940527	5.34299	4.44649	25.5743	0.28616	0.075042	0.0830465	0.764428	2.57744	0.0390219	0.0350196	0.126071	0.311174	0.174097	0.10706	0.075042	4.00324	0.100056	0.614344	0.122068	0.41023	1.27071	2.8526	1.92008	0.228128	0.292164	0.168094	0.0540303	before
	A213	1.31274	0.376925	3.5243	0.074985	2.54149	0.277944	0.138972	31.1208	0.546891	1.53069	11.1008	2.79544	3.4773	0.177964	0.0589882	4.22216	6.63267	1.04679	0.162967	0.0159968	4.27015	2.4975	0.118976	0.0279944	0.0439912	0.0479904	0.586883	0.138972	0.320936	0.221956	0.019996	0.177964	0.479904	0.380924	3.24335	9.4751	0.0319936	0.0709858	1.71666	0.316937	0.134973	before
	A217	0.180025	0.381053	3.44548	0.0220031	2.96442	1.06015	0.0840118	11.7376	0.7111	1.38019	2.1413	0.0130018	2.32333	0.123017	0.50107	4.32561	29.5891	0.35905	0.21303	0.0710099	3.68752	2.23831	0.108015	0.0530074	2.98042	0.112016	0.235033	0.176025	0.410057	1.63523	1.51321	0.762107	0.106015	6.28388	8.84624	4.00856	0.116016	0.0710099	0.135019	0.208029	0.584082	before
	A211	0.343752	0.33376	2.86094	0.339755	4.88648	0.206851	0.109921	16.0954	0.716484	3.85822	4.52774	4.98641	7.48661	0.111919	0.00599568	6.75514	11.172	0.531617	0.220841	0.187865	1.59385	1.8107	0.182868	0.162883	0	0.495643	1.15717	0.168878	0.210848	2.97586	0.34775	2.02055	0.212847	0.238828	7.27576	6.77912	0.00299784	0.26381	0.265809	0.117915	0.168878	before
	A218	0.268839	0.374775	1.18229	0.254847	2.88027	0.824505	0.0909454	21.1523	0.571657	3.52888	2.90126	9.92305	3.86468	0.0939436	2.06876	7.22566	5.48971	0.352788	0.126924	0.229862	0.881471	4.65021	0.0979412	0.579652	0.904457	0.830502	0.462722	0.179892	0.190885	0.206876	1.47911	2.1737	0.174895	1.55107	2.56846	5.23986	0.597641	0.5007	1.04237	0.508695	0.0579652	before
	A214	0.522817	1.02464	4.15954	0.116959	1.26956	0.330884	0.116959	19.3282	0.645774	2.60309	4.80232	1.11561	5.24916	0.129955	0.318888	9.77058	9.62063	0.77073	0.290898	0.149948	2.96796	1.19158	0.213925	0.0709752	0.154946	0.835708	0.298895	0.197931	0.304893	1.21058	1.9973	1.79537	0.190933	1.16159	6.10786	10.8242	0.0929675	0.527815	0.681761	0.150947	0.172939	before
	A208	0.208939	0.785772	1.62453	0.145958	5.13651	0.174949	0.108968	15.7484	1.17466	4.46271	6.76304	4.90158	8.79945	0.0639814	0.162953	3.7989	2.78119	0.359896	0.191944	0.0579832	8.48154	4.63965	0.125963	0.267922	1.13967	0.685801	1.24464	0.0739785	0.0699797	0.131962	0.075978	1.56455	0.605824	10.6589	3.01313	1.50056	0.0529846	0.468864	0.131962	0.335903	0.17295	before
	A215	0.113028	0.148037	6.0035	0.262066	2.12653	1.26032	0.134034	16.8512	0.224056	2.7837	2.94374	2.10253	4.71318	1.6164	3.15579	4.74019	7.35284	0.421105	0.177044	0.35909	5.1933	4.82221	0.0850213	0.230058	0.312078	0.622156	0.276069	0.289072	0.273068	0.179045	2.07252	2.46062	0.635159	1.49937	4.31508	10.2006	0.574144	0.543136	1.46437	0.460115	0.0730183	before
	A220	0.362159	0.262115	2.84925	0.0770339	2.67418	0.897395	0.315139	6.1407	0.394173	2.36104	3.12337	5.28533	1.88883	0.253111	0.152067	8.09556	19.5626	0.859378	0.289127	0.0580255	2.61715	5.69651	0.203089	0.0650286	0.0800352	0.616271	2.39005	0.156069	1.18252	0.299132	0.852375	2.97831	0.270119	0.284125	3.82368	8.06655	0.0650286	0.269118	4.93917	0.219096	0.119052	before
	A212	0.0750203	0.154042	2.2196	0.0500135	3.40392	0.189051	0.0640173	13.9538	0.235063	1.38137	6.22268	5.33344	4.47621	0.108029	0.173047	9.82865	18.524	0.548148	0.171046	0.157042	2.56769	2.17659	0.126034	0.0950257	0.0140038	0.463125	0.652176	0.0990267	0.11203	4.8143	0.293079	1.62644	0.368099	1.41238	6.61779	4.66126	0.0660178	0.410111	0.321087	0.22306	0.159043	before
	A216	0.552768	0.281882	3.3246	0.230903	5.39773	0.588753	0.115951	13.8832	0.263889	3.41357	11.4672	0.487795	3.01174	0.099958	0.298874	6.79615	6.56024	0.609744	0.135943	0.18992	1.6733	5.63064	0.092961	0.215909	0.57076	0.870634	0.534775	0.11795	2.23306	0.180924	1.63131	2.51294	0.224906	1.96717	1.33144	7.59881	0.114952	0.506787	1.80924	0.157934	0.0769677	before

## Sheet: Phylum_DA
	Phylum	Before_median	After_median	After/Before_Log2_Fold_Change	p.value
	Actinobacteria	0.1445	0.145001	0.00499062	0.504903
	Bacteroidetes	1.4255	2.10754	0.564097	0.25534
	Firmicutes	97.585	92.1968	-0.0819415	0.00252617
	Proteobacteria	0.667995	6.08362	3.18702	0.00252617
	bf.ratio	0.0145425	0.0263512	0.857594	0.0546135
						* bf ratio = Bacteroidetes/Firmicutes ratio

## Sheet: Genus_DA
	ID	Before_median	After_median	After/Before_Log2_Fold_Change	p.value
	Acetivibrio	0.306296	0.261453	-0.228373	0.666137
	Agathobaculum	0.307821	0.140502	-1.1315	0.169811
	Anaerobutyricum	3.09277	3.01768	-0.0354614	0.844519
	Anaeromassilibacillus	0.0969965	0.171573	0.822822	0.195539
	Anaerostipes	2.92234	1.51215	-0.950528	0.556298
	Bacteroides	0.304414	0.714833	1.23157	0.0546135
	Bariatricus	0.109445	0.0870295	-0.330625	0.366986
	Blautia	15.5805	11.0545	-0.4951	0.0206584
	Butyricicoccus	0.470532	0.19651	-1.25969	0.25534
	Clostridium	3.09863	4.61275	0.573995	0.146708
	Coprococcus	4.66503	3.42658	-0.445118	0.0309841
	Dialister	3.84851	3.24006	-0.248278	0.366986
	Dorea	4.17044	3.40437	-0.292813	0.0107874
	Eisenbergiella	0.109974	0.10003	-0.136738	0.783652
	Escherichia	0.235961	2.9388	3.63861	0.00326372
	Eubacterium	6.77564	6.35737	-0.091928	0.366986
	Faecalibacterium	8.48674	8.45005	-0.00625053	0.224015
	Faecalicatena	0.503378	0.410475	-0.294346	0.0107874
	Faecalimonas	0.181549	0.137541	-0.400498	0.0775562
	Flavonifractor	0.116497	0.155486	0.416488	0.556298
	Fusicatenibacter	2.59242	2.00369	-0.37164	0.0454588
	Gemmiger	2.53747	2.1878	-0.21391	0.3268
	Hespellia	0.12247	0.08999	-0.444589	0.456126
	Ihubacter	0.114032	0.2145	0.911534	0.0775562
	Intestinibacter	0.233512	0.593664	1.34615	0.449804
	Intestinimonas	0.555957	0.436733	-0.348221	0.289587
	Kineothrix	0.498749	0.363667	-0.455695	0.906329
	Lachnoclostridium	0.160558	0.0999988	-0.683115	0.00535526
	Lachnospira	0.288981	0.234457	-0.301651	0.456126
	Lactobacillus	0.754854	0.283124	-1.41476	0.906329
	Mediterraneibacter	0.750282	0.232109	-1.69263	0.0253699
	Oscillibacter	1.71091	2.10798	0.3011	0.456126
	Robinsoniella	0.247512	0.230151	-0.104921	0.0775562
	Romboutsia	1.45588	2.23842	0.620593	0.456126
	Roseburia	4.06938	3.41133	-0.254476	0.410117
	Ruminococcus	6.00949	7.03692	0.227703	0.366986
	Shigella	0.0794926	0.693126	3.12422	0.00419259
	Sporobacter	0.339615	0.340623	0.00427546	0.666137
	Streptococcus	0.501424	0.412468	-0.28175	0.169811
	Subdoligranulum	0.213563	0.194104	-0.137833	0.146708
	Tyzzerella	0.127013	0.102512	-0.309185	1

## Sheet: Phylum_RA_Diet_Correlations
	Spearman's Rho
		Energy	Protein_g	Protein_Percentage	Plant_Protein_g	Animal_Protein_g	Fat_g	Fat_Percentage	Saturated_Fat_g	Polyunsaturated_Fat_g	Monounsaturated_Fat_g	Cholesterol_mg	Carbohydrate_g	Carbohydrate_Percentage	Fiber_g	Water_Soluble_Fiber_g	Water_Insoluble_Fiber_g	Grain	Egg	Fruits	Vegetables	Nuts	Cheese	Dietary_Fat	Added_Sugar	Meat
	Actinobacteria	0.0217439	-0.0295716	0.0426141	-0.0217486	0.0465319	0.334421	0.415415	0.0878452	0.370515	0.330579	-0.0330507	-0.227006	-0.226649	-0.0269624	0.0356599	-0.0808872	-0.223238	0.0520225	0.242696	0.00021777	0.557051	0.0141389	0.0928917	-0.0889532	0.0743996
	Bacteroidetes	-0.0469565	-0.156522	0.0257814	0.114808	-0.177391	-0.0886957	0.0548542	-0.156522	0.105217	-0.0630572	0.0652174	-0.0565217	-0.0130605	0.157391	0.129565	0.149565	0.0922341	0.196244	-0.0178767	0.0431091	0.18169	0.0376955	-0.153914	-0.0698926	-0.182021
	Firmicutes	0.175652	0.249565	0.176974	0.255273	0.187826	0.174783	-0.0339574	0.0243478	0.161739	0.182214	0.123478	0.0886957	-0.0378755	0.246957	0.334783	0.213043	0.145747	0.069931	0.173535	-0.0731549	0.266131	-0.00359004	-0.0222368	0.0878138	0.0809467
	Proteobacteria	-0.113043	-0.16	-0.19926	-0.219178	-0.126957	-0.107826	0.0483239	0.122609	-0.262609	-0.161339	-0.06	-0.0278261	0.0256857	-0.347826	-0.443478	-0.311304	-0.0691756	-0.0651233	-0.213648	0.104072	-0.424102	0.058787	0.0327012	-0.0855737	-0.0546937
	bf.ratio	-0.06	-0.193043	-0.0205377	0.0882801	-0.206087	-0.0721739	0.0491946	-0.114783	0.0843478	-0.0578387	0.04	-0.0513043	0.0226382	0.171304	0.0808696	0.186957	0.0696106	0.188814	-0.0492699	0.0274331	0.123341	0.0516069	-0.125137	0.0089606	-0.165831
	P Value
		Energy	Protein_g	Protein_Percentage	Plant_Protein_g	Animal_Protein_g	Fat_g	Fat_Percentage	Saturated_Fat_g	Polyunsaturated_Fat_g	Monounsaturated_Fat_g	Cholesterol_mg	Carbohydrate_g	Carbohydrate_Percentage	Fiber_g	Water_Soluble_Fiber_g	Water_Insoluble_Fiber_g	Grain	Egg	Fruits	Vegetables	Nuts	Cheese	Dietary_Fat	Added_Sugar	Meat
	Actinobacteria	0.919671	0.890899	0.843272	0.919654	0.829061	0.110212	0.0435134	0.68315	0.0746998	0.114617	0.878152	0.286092	0.28687	0.900477	0.868611	0.70712	0.294381	0.809233	0.253172	0.999194	0.00468991	0.947719	0.665947	0.679359	0.729715
	Bacteroidetes	0.827524	0.465156	0.904816	0.593212	0.406963	0.68024	0.799051	0.465156	0.624627	0.769739	0.762069	0.79307	0.951702	0.462649	0.546239	0.485464	0.66818	0.358068	0.933924	0.841473	0.3955	0.86118	0.472718	0.745544	0.394627
	Firmicutes	0.411651	0.239566	0.408085	0.228633	0.379458	0.414007	0.874835	0.910087	0.450219	0.394117	0.565405	0.68024	0.860523	0.244676	0.109804	0.317545	0.496796	0.745408	0.417401	0.734076	0.208758	0.986717	0.917856	0.683257	0.706913
	Proteobacteria	0.59894	0.45517	0.35058	0.303476	0.554416	0.616016	0.822578	0.568167	0.215073	0.451354	0.78063	0.897305	0.905168	0.0958132	0.0299593	0.138676	0.748071	0.762403	0.316141	0.628425	0.0388853	0.784963	0.879431	0.690944	0.799627
	bf.ratio	0.78063	0.366116	0.924114	0.681661	0.333972	0.737519	0.819432	0.593293	0.695163	0.788354	0.85278	0.811821	0.916378	0.423503	0.707181	0.381709	0.746537	0.376912	0.81916	0.898748	0.565842	0.81073	0.560153	0.966853	0.438682

## Sheet: Phylum_Alpha_Diet_Correlations
	Spearman's Rho
		Energy	Protein_g	Protein_Percentage	Plant_Protein_g	Animal_Protein_g	Fat_g	Fat_Percentage	Saturated_Fat_g	Polyunsaturated_Fat_g	Monounsaturated_Fat_g	Cholesterol_mg	Carbohydrate_g	Carbohydrate_Percentage	Fiber_g	Water_Soluble_Fiber_g	Water_Insoluble_Fiber_g	Grain	Egg	Fruits	Vegetables	Nuts	Cheese	Dietary_Fat	Added_Sugar	Meat
	Observed Phyla	0.195986	0.210827	0.0451854	0.235976	0.0427764	0.336537	0.441217	0.344394	0.323442	0.310851	0.386297	-0.0816244	-0.426575	0.21039	0.104322	0.17809	0.152436	0.403028	-0.0439921	0.384263	0.141686	0.182912	0.00722259	-0.0726416	-0.212608
	Shannon Index	-0.202609	-0.275652	-0.176974	-0.257882	-0.214783	-0.2	0.0291685	-0.0556522	-0.16	-0.203088	-0.130435	-0.106957	0.0396169	-0.258261	-0.347826	-0.216522	-0.145312	-0.0751759	-0.170918	0.0783802	-0.27467	-0.0287204	0.000436017	-0.0860217	-0.102824
	Simpson Index	-0.174859	-0.258373	-0.189292	-0.24777	-0.198782	-0.180078	0.0300523	-0.031318	-0.165724	-0.186643	-0.128752	-0.0813397	0.0474739	-0.251849	-0.337973	-0.218356	-0.138847	-0.0734595	-0.179063	0.0636027	-0.266247	-0.00359161	0.0150491	-0.0947995	-0.0901745
	P Value
		Energy	Protein_g	Protein_Percentage	Plant_Protein_g	Animal_Protein_g	Fat_g	Fat_Percentage	Saturated_Fat_g	Polyunsaturated_Fat_g	Monounsaturated_Fat_g	Cholesterol_mg	Carbohydrate_g	Carbohydrate_Percentage	Fiber_g	Water_Soluble_Fiber_g	Water_Insoluble_Fiber_g	Grain	Egg	Fruits	Vegetables	Nuts	Cheese	Dietary_Fat	Added_Sugar	Meat
	Observed Phyla	0.358713	0.322726	0.833939	0.266957	0.842682	0.107839	0.0309078	0.0993586	0.12314	0.139281	0.0622425	0.704567	0.0376414	0.323752	0.627594	0.405088	0.477031	0.0508484	0.838268	0.0637514	0.508994	0.392276	0.97328	0.735877	0.31856
	Shannon Index	0.342373	0.192317	0.408085	0.223747	0.313517	0.348756	0.892378	0.796187	0.45517	0.341209	0.543526	0.618881	0.854176	0.223043	0.0958132	0.30952	0.498096	0.727	0.424564	0.715824	0.193971	0.894022	0.998387	0.689404	0.63257
	Simpson Index	0.413801	0.222835	0.375683	0.243074	0.351759	0.399777	0.889136	0.884497	0.438982	0.382521	0.548783	0.705552	0.825652	0.235152	0.106251	0.305339	0.517606	0.733008	0.402484	0.7678	0.208553	0.986711	0.944358	0.659486	0.67519

## Sheet: Genus_RA_Diet_Correlations
	Spearman's Rho
		Energy	Protein_g	Protein_Percentage	Plant_Protein_g	Animal_Protein_g	Fat_g	Fat_Percentage	Saturated_Fat_g	Polyunsaturated_Fat_g	Monounsaturated_Fat_g	Cholesterol_mg	Carbohydrate_g	Carbohydrate_Percentage	Fiber_g	Water_Soluble_Fiber_g	Water_Insoluble_Fiber_g	Grain	Egg	Fruits	Vegetables	Nuts	Cheese	Dietary_Fat	Added_Sugar	Meat
	Acetivibrio	-0.177391	-0.0330435	0.152067	-0.00434877	-0.04	0.195652	0.435351	-0.00782609	0.484348	0.185258	0.0634783	-0.418261	-0.473226	0.308696	0.318261	0.242609	-0.137916	0.193622	0.228909	0.261703	0.58824	0.0341054	0.0575542	0.208782	-0.138266
	Agathobaculum	0.107826	0.341739	0.415998	0.114808	0.370435	0.166087	0.176752	0.0330435	0.261739	0.238748	0.4	-0.126087	-0.241184	0.0965217	0.256522	0.102609	-0.120513	0.396859	0.453893	-0.068365	0.23577	-0.0771859	-0.079355	-0.20475	0.270843
	Anaerobutyricum	0.026087	-0.0634783	-0.0681678	0.303544	-0.15913	-0.0573913	-0.191119	-0.217391	-0.0573913	-0.0452272	-0.171304	0.164348	0.132782	0.368696	0.484348	0.263478	0.326735	-0.0843543	-0.0584262	-0.0692359	0.240988	0.0601332	-0.0606063	0.0658604	-0.185521
	Anaeromassilibacillus	0.0156522	-0.326957	-0.402889	0.180474	-0.393043	0.178261	0.401829	-0.187826	0.406957	0.239617	-0.190435	-0.000869565	-0.135829	-0.0817391	0.0434783	-0.195652	-0.0343702	-0.0410845	-0.0409856	-0.228609	0.515658	-0.0489143	-0.0026161	-0.089606	-0.367979
	Bariatricus	-0.0217391	-0.0330435	0.171293	0.324418	-0.0365217	0.0643478	0.100131	-0.196522	0.276522	0.0465319	-0.000869565	-0.10087	-0.0949065	0.329565	0.538261	0.26	0.0665652	0.124565	0.211032	-0.0587852	0.583496	-0.0175015	-0.223677	0.101703	-0.0315036
	Blautia	-0.093913	-0.109565	-0.162991	0.167863	-0.165217	-0.125217	-0.0966479	-0.205217	-0.11913	-0.0834964	0.02	0.0652174	0.0896823	-0.157391	-0.00434783	-0.254783	0.223189	0.0996517	-0.247657	-0.318311	-0.0687861	-0.0852635	-0.0701987	-0.0219535	-0.146142
	Butyricicoccus	0.0834783	0.223478	0.234654	0.0256578	0.256522	0.0843478	0.134088	-0.108696	0.289565	0.203957	0.147826	-0.0695652	-0.152373	-0.0347826	0.166957	-0.00869565	-0.199695	0.172642	0.389363	-0.149793	0.0740043	-0.137319	0.0688906	-0.353944	0.286595
	Clostridium	-0.0573913	0.0669565	-0.00786551	-0.327462	0.131304	0.086087	0.31084	0.149565	0.127826	0.0217439	-0.0382609	-0.185217	-0.279931	-0.337391	-0.224348	-0.38087	-0.286274	-0.125439	0.139961	0.371	-0.0142316	0.023784	0.194027	-0.196237	0.179395
	Coprococcus	-0.0756522	0.0982609	0.109243	-0.151772	0.146087	0.157391	0.188072	0.000869565	0.228696	0.0869754	-0.142609	-0.195652	-0.278625	-0.013913	0.0382609	-0.0617391	-0.0665652	-0.199741	0.182691	0.0875246	0.104839	-0.103214	0.122085	0.0819894	0.186834
	Dorea	0.15913	0.173913	0.048067	0.0369646	0.155652	0.167826	-0.00565956	0.0286957	0.106957	0.138291	-0.0756522	0.184348	-0.0100131	-0.0443478	0.073913	-0.14	0.0100065	-0.02535	0.124265	-0.158502	-0.0488618	0.135524	-0.0100284	-0.33423	0.362291
	Escherichia	-0.177391	-0.352174	-0.364435	-0.0739291	-0.373913	-0.251304	-0.111885	-0.0913043	-0.285217	-0.269189	-0.205217	0.0747826	0.236395	-0.191304	-0.273043	-0.161739	0.0343702	-0.121505	-0.433836	0.0744612	-0.287953	-0.11533	-0.0959236	-0.0250897	-0.283095
	Eubacterium	-0.26087	-0.204348	0.0436973	0.0417482	-0.178261	-0.133913	0.0226382	-0.174783	0.0443478	-0.19613	-0.0869565	-0.184348	-0.00870702	0.0852174	0.236522	-0.0417391	0.0178377	0.0393362	-0.109004	0.228609	0.351521	0.0435293	-0.231961	-0.0963264	-0.0638823
	Faecalibacterium	0.238261	0.213043	0.0956971	0.186562	0.181739	-0.0573913	-0.417937	0.00173913	-0.171304	0.00304414	0.112174	0.337391	0.411407	0.33913	0.324348	0.372174	0.170111	0.0358397	0.0893834	-0.0979753	-0.0279888	-0.0551969	0.0052322	-0.0389786	0.149204
	Faecalicatena	-0.152174	-0.175652	0.0515628	0.115242	-0.126957	0.0208696	0.0835874	-0.218261	0.189565	0.0121766	-0.216522	-0.186957	-0.0844581	0.245217	0.358261	0.2	-0.0648249	-0.0974664	0.079355	-0.0748967	0.6186	-0.0839173	-0.252018	0.166667	-0.137391
	Faecalimonas	0.267826	0.152174	0.112739	0.367906	0.0686957	0.251304	0.0026121	0.185217	0.158261	0.222222	0.129565	0.206957	0.00217675	0.514783	0.417391	0.506087	0.0865782	0.295022	0.0244169	-0.144133	0.296966	0.359902	-0.294747	0.014337	0.0844471
	Flavonifractor	-0.0208696	-0.412174	-0.45183	0.100892	-0.474783	0.0478261	0.243796	-0.0991304	0.0486957	0.0965427	-0.328696	0.0313043	-0.0204615	-0.167826	-0.175652	-0.223478	-0.0500326	-0.136366	-0.311752	-0.15676	0.094403	0.0722496	-0.105952	-0.328854	-0.381981
	Fusicatenibacter	-0.0191304	-0.0373913	-0.0340839	0.0587084	-0.0156522	-0.11913	-0.122769	-0.146087	-0.132174	-0.0882801	-0.00173913	0.124348	0.0478886	-0.208696	-0.173913	-0.2	0.0778769	0.0148603	-0.164378	-0.543001	-0.181216	0.00359004	-0.303468	-0.0681005	-0.0520684
	Gemmiger	-0.113913	-0.222609	-0.14726	0.0382692	-0.205217	-0.193913	0.00130605	-0.262609	-0.0182609	-0.165253	-0.086087	-0.0321739	-0.0291685	-0.197391	-0.181739	-0.148696	0.0152273	-0.132869	-0.250274	-0.370564	-0.192601	-0.23784	-0.221496	0.176972	-0.257279
	Hespellia	0.0956522	0.195652	0.309377	0.159165	0.208696	0.258261	0.240314	0.11913	0.354783	0.269624	0.151304	-0.161739	-0.274271	0.298261	0.446087	0.234783	-0.160104	0.270109	0.249401	0.147181	0.59156	0.298871	-0.000872033	-0.0537636	0.168894
	Ihubacter	0.0382609	-0.293043	-0.53704	0.134377	-0.413913	0.223478	0.416195	-0.0173913	0.291304	0.273973	-0.182609	0.0226087	-0.153679	-0.272174	-0.204348	-0.37913	0.102676	-0.111016	-0.282539	-0.114522	0.0820689	0.198799	0.388927	-0.00403227	-0.395983
	Intestinibacter	-0.0443575	0.00739291	-0.103148	0.0913441	-0.143509	-0.0704501	-0.0971043	0.170472	-0.278321	-0.163984	0.139596	0.0808872	0.0631396	-0.12481	-0.274407	-0.067406	0.37946	0.107105	-0.290014	0.28615	-0.539969	0.283226	-0.051025	0.0851442	-0.191251
	Intestinimonas	-0.13913	-0.236522	-0.191831	-0.0774081	-0.218261	0.17913	0.604702	-0.0913043	0.506957	0.226136	-0.20087	-0.318261	-0.461037	-0.234783	-0.0721739	-0.308696	-0.260605	-0.044581	0.0117724	0.110603	0.305031	-0.0480168	0.108132	-0.340055	-0.138703
	Kineothrix	0.0234783	0.0608696	0.191394	0.053055	0.123478	0.213913	0.387898	-0.0721739	0.578261	0.241792	0.134783	-0.209565	-0.307358	0.145217	0.26	0.086087	-0.262345	0.2535	0.264662	-0.107555	0.553609	-0.11892	-0.0139525	-0.101255	0.147017
	Lachnoclostridium	0.0130435	0.0530435	0.153378	0.296586	-0.0208696	-0.188696	-0.154114	-0.270435	0.026087	-0.070885	0.126957	0.0147826	-0.00565956	0.275652	0.482609	0.21913	0.179247	0.232958	0.0100284	-0.0104507	0.172202	-0.158859	-0.157402	-0.196685	-0.106325
	Mediterraneibacter	0.210481	-0.0291368	-0.168053	0.523923	-0.234834	0.0539248	-0.02199	0.0260926	-0.0439226	0.0956938	0.124375	0.199609	-0.00587851	0.356599	0.308763	0.334855	0.497389	0.192352	-0.31182	0.0383276	0.0780536	0.111316	-0.209115	0.042124	-0.438301
	Oscillibacter	-0.124348	-0.28087	-0.178722	0.107415	-0.294783	0.118261	0.50283	-0.189565	0.510435	0.169167	-0.0434783	-0.242609	-0.342186	0.00173913	0.113913	-0.106087	-0.0604742	0.155597	-0.0549381	-0.0553016	0.459206	-0.0273741	-0.0213648	-0.158603	-0.271281
	Robinsoniella	-0.000869565	0.0130435	0.0852097	0.0121766	0.103478	-0.0852174	-0.110144	-0.215652	0.00347826	-0.114808	-0.0973913	0.0643478	0.0426644	-0.210435	-0.0182609	-0.293913	0.0378508	-0.189688	0.0117724	-0.396691	0.0128084	-0.158859	-0.0414216	0.0134409	0.161893
	Romboutsia	0.0869565	0.108696	-0.144201	0.0521853	-0.0113043	0.0982609	0.182412	0.237391	-0.0773913	0.0378343	0.194783	0.0382609	-0.199826	-0.233913	-0.281739	-0.253913	0.277137	0.0861026	-0.288207	0.208579	-0.304556	0.284511	0.161762	0.0573478	-0.208274
	Roseburia	-0.0226087	0.026087	0.0515628	0.0700152	0.00782609	-0.15913	-0.154114	-0.178261	0.00347826	-0.0582735	-0.0156522	0.0330435	0.0383109	0.137391	0.233913	0.0834783	0.0909289	0.0965922	-0.00305212	-0.0866537	-0.0640422	0.0578895	0.0911275	-0.337814	0.0931981
	Shigella	-0.2	-0.329565	-0.302822	-0.100022	-0.331304	-0.265217	-0.149761	-0.0991304	-0.309565	-0.296151	-0.203478	0.0513043	0.27253	-0.216522	-0.278261	-0.170435	0.0221884	-0.150352	-0.36669	0.114958	-0.279414	-0.123857	-0.114236	-0.00851257	-0.231464
	Sporobacter	-0.0295652	-0.193043	-0.21368	0.0761035	-0.221739	0.125217	0.344363	-0.0878261	0.28087	0.137421	-0.14	-0.0556522	-0.206356	-0.226087	-0.0982609	-0.324348	-0.0169676	-0.0546336	-0.0815351	-0.0618333	0.164138	-0.0740447	-0.0614783	-0.324374	-0.156643
	Subdoligranulum	-0.143478	-0.138261	-0.0554956	-0.0487062	-0.122609	-0.187826	-0.033522	0.0269565	-0.198261	-0.220048	0.190435	-0.0417391	0.016108	-0.365217	-0.485217	-0.35913	0.0113117	0.253063	-0.490955	-0.285652	-0.400857	-0.0525044	-0.232397	-0.00627242	-0.150955
	Tyzzerella	0.17913	0.146087	0.113613	0.183083	0.110435	0.264348	0.0622552	0.154783	0.222609	0.283105	0.0991304	0.104348	0.0126252	0.422609	0.302609	0.441739	-0.0957146	0.287591	0.122957	-0.187242	0.211102	0.28855	-0.0409856	-0.0542116	0.185521
	P value
		Energy	Protein_g	Protein_Percentage	Plant_Protein_g	Animal_Protein_g	Fat_g	Fat_Percentage	Saturated_Fat_g	Polyunsaturated_Fat_g	Monounsaturated_Fat_g	Cholesterol_mg	Carbohydrate_g	Carbohydrate_Percentage	Fiber_g	Water_Soluble_Fiber_g	Water_Insoluble_Fiber_g	Grain	Egg	Fruits	Vegetables	Nuts	Cheese	Dietary_Fat	Added_Sugar	Meat
	Acetivibrio	0.406963	0.878178	0.478111	0.98391	0.85278	0.359548	0.0334794	0.971048	0.0164653	0.386128	0.768242	0.0419519	0.0195121	0.14219	0.129609	0.253348	0.520444	0.364654	0.281963	0.216718	0.00249981	0.874293	0.789372	0.327549	0.519376
	Agathobaculum	0.616016	0.102167	0.0431897	0.593212	0.0747679	0.437967	0.408682	0.878178	0.216652	0.261215	0.0527799	0.557154	0.256232	0.653673	0.226286	0.633287	0.574848	0.0548435	0.0258876	0.750932	0.267387	0.719983	0.712435	0.337188	0.200506
	Anaerobutyricum	0.903693	0.768242	0.751628	0.149316	0.457656	0.789955	0.371005	0.307533	0.789955	0.833788	0.423503	0.442846	0.536233	0.0762497	0.0164653	0.213502	0.119152	0.69514	0.786252	0.747859	0.256631	0.780155	0.778467	0.75979	0.38544
	Anaeromassilibacillus	0.942132	0.118887	0.0509358	0.398724	0.0574331	0.404629	0.0516066	0.379458	0.0484249	0.259429	0.372753	0.996782	0.526834	0.70417	0.840133	0.359548	0.873325	0.848833	0.849193	0.282611	0.00990593	0.820444	0.99032	0.67713	0.0768664
	Bariatricus	0.919689	0.878178	0.423533	0.121947	0.865463	0.765154	0.641556	0.357374	0.190861	0.829061	0.996782	0.639086	0.659124	0.1158	0.00666145	0.219832	0.757294	0.561962	0.322244	0.784969	0.00276194	0.935308	0.293408	0.636305	0.883817
	Blautia	0.662485	0.610302	0.446673	0.433015	0.440403	0.559899	0.653248	0.336061	0.579276	0.698098	0.926096	0.762069	0.676869	0.462649	0.983913	0.229559	0.294488	0.643159	0.243296	0.129545	0.749445	0.69201	0.744466	0.9189	0.49562
	Butyricicoccus	0.698161	0.293847	0.269724	0.905271	0.226286	0.695163	0.532195	0.613156	0.16992	0.339101	0.49061	0.746697	0.477215	0.871817	0.435538	0.967833	0.349505	0.419837	0.06002	0.484791	0.731099	0.522268	0.749077	0.0897289	0.174541
	Clostridium	0.789955	0.75591	0.970903	0.118284	0.540819	0.68918	0.139296	0.485464	0.551685	0.919671	0.859118	0.386233	0.185226	0.106892	0.291923	0.0663318	0.175046	0.559199	0.514216	0.0742913	0.947377	0.912161	0.363631	0.358085	0.401596
	Coprococcus	0.725335	0.647823	0.611358	0.478974	0.495783	0.462649	0.378825	0.996782	0.282423	0.68613	0.506209	0.359548	0.187371	0.948553	0.859118	0.77443	0.757294	0.349394	0.392858	0.684248	0.625879	0.631274	0.569835	0.703304	0.382027
	Dorea	0.457656	0.41637	0.823507	0.863847	0.467671	0.433117	0.979061	0.894113	0.618881	0.519299	0.725335	0.388506	0.962963	0.836977	0.731419	0.514099	0.962987	0.906402	0.562912	0.459456	0.820634	0.527772	0.962906	0.110427	0.0818988
	Escherichia	0.406963	0.0914583	0.0799735	0.731363	0.0718701	0.236199	0.602714	0.671341	0.176714	0.203378	0.336061	0.728375	0.266083	0.370533	0.196731	0.450219	0.873325	0.571681	0.0341701	0.7295	0.172418	0.59152	0.65569	0.907359	0.180098
	Eubacterium	0.218238	0.338157	0.839338	0.846419	0.404629	0.532736	0.916378	0.414007	0.836977	0.358353	0.686195	0.388506	0.967791	0.692169	0.26582	0.846452	0.934068	0.855198	0.612143	0.282611	0.0921031	0.839948	0.275419	0.654332	0.766807
	Faecalibacterium	0.262218	0.317545	0.656454	0.382732	0.395371	0.789955	0.0421275	0.993565	0.423503	0.988737	0.601772	0.106892	0.0457898	0.104983	0.122033	0.0733081	0.426788	0.867954	0.67789	0.648782	0.896707	0.797821	0.980642	0.856501	0.486529
	Faecalicatena	0.477797	0.411651	0.810889	0.591804	0.554416	0.922892	0.697784	0.305554	0.37498	0.954967	0.30952	0.381709	0.694783	0.248121	0.0856123	0.348756	0.763461	0.650493	0.712435	0.727976	0.00127189	0.696646	0.234828	0.436346	0.522049
	Faecalimonas	0.205764	0.477797	0.599931	0.0769297	0.749764	0.236199	0.990335	0.386233	0.460149	0.296639	0.546239	0.331892	0.991946	0.0100541	0.0424243	0.0116275	0.687493	0.161655	0.909833	0.501628	0.158778	0.0840853	0.162063	0.946988	0.694821
	Flavonifractor	0.922892	0.0453469	0.0266567	0.639013	0.0190601	0.824378	0.25096	0.644906	0.821234	0.653602	0.116823	0.884547	0.924395	0.433117	0.411651	0.293847	0.816407	0.525189	0.138079	0.464467	0.660827	0.737253	0.622197	0.116636	0.0654781
	Fusicatenibacter	0.929301	0.862289	0.874372	0.785243	0.942132	0.579276	0.567658	0.495783	0.538118	0.681661	0.993565	0.562649	0.824152	0.327753	0.41637	0.348756	0.717576	0.945055	0.442761	0.00610852	0.396756	0.986717	0.149424	0.751866	0.809068
	Gemmiger	0.596114	0.295778	0.492291	0.859087	0.336061	0.363919	0.995167	0.215073	0.932507	0.440302	0.68918	0.881362	0.892378	0.355208	0.395371	0.488034	0.9437	0.535964	0.238191	0.0746584	0.367237	0.263086	0.298261	0.408091	0.224869
	Hespellia	0.656606	0.359548	0.141266	0.457557	0.327753	0.223043	0.258006	0.579276	0.0889174	0.20262	0.480346	0.450219	0.194645	0.156883	0.0288944	0.269455	0.454872	0.201778	0.239885	0.492527	0.00232917	0.155996	0.996773	0.802969	0.430152
	Ihubacter	0.859118	0.164618	0.00681047	0.531304	0.0443557	0.293847	0.0430807	0.935715	0.167254	0.195151	0.393075	0.916487	0.473402	0.198217	0.338157	0.0676847	0.633064	0.605554	0.180992	0.594137	0.703029	0.351718	0.0603323	0.985081	0.0554299
	Intestinibacter	0.836942	0.97265	0.631493	0.671206	0.503499	0.74358	0.651711	0.425793	0.187871	0.44387	0.515327	0.70712	0.769446	0.561187	0.194414	0.75432	0.0674263	0.618391	0.169229	0.175241	0.00645751	0.179887	0.812827	0.692421	0.370669
	Intestinimonas	0.516742	0.26582	0.369192	0.719209	0.305554	0.402303	0.00174743	0.671341	0.0114616	0.287992	0.346621	0.129609	0.0233614	0.269455	0.737519	0.14219	0.218722	0.836131	0.95646	0.606902	0.147234	0.823688	0.615009	0.103979	0.518042
	Kineothrix	0.913287	0.777528	0.370304	0.805517	0.565405	0.315527	0.0610745	0.737519	0.0030779	0.255	0.530054	0.325696	0.144017	0.498379	0.219832	0.68918	0.215551	0.231993	0.211376	0.616908	0.0050088	0.57995	0.948407	0.6378	0.493014
	Lachnoclostridium	0.951765	0.805559	0.47428	0.159337	0.922892	0.377216	0.472134	0.201213	0.903693	0.74205	0.554416	0.945342	0.979061	0.192317	0.0169143	0.303583	0.401991	0.273302	0.962906	0.961345	0.42104	0.458432	0.462618	0.356967	0.620966
	Mediterraneibacter	0.323539	0.892494	0.432487	0.00859434	0.269347	0.80239	0.918765	0.903672	0.83852	0.656465	0.562563	0.349719	0.978251	0.0871795	0.142099	0.109722	0.013399	0.367868	0.137989	0.858874	0.716961	0.604573	0.326759	0.845053	0.0321653
	Oscillibacter	0.562649	0.183694	0.403395	0.617371	0.162011	0.582068	0.0122667	0.37498	0.0108172	0.429396	0.840133	0.253348	0.10169	0.993565	0.596114	0.621752	0.778938	0.467832	0.79875	0.797445	0.0239888	0.898965	0.921067	0.459168	0.199752
	Robinsoniella	0.996782	0.951765	0.692195	0.954967	0.630395	0.692169	0.608406	0.311514	0.98713	0.593212	0.650746	0.765154	0.843089	0.323647	0.932507	0.163311	0.860613	0.374666	0.95646	0.0549552	0.952633	0.458432	0.847607	0.950297	0.449781
	Romboutsia	0.686195	0.613156	0.501423	0.808647	0.95819	0.647823	0.393594	0.264015	0.719267	0.860673	0.36173	0.859118	0.349184	0.271284	0.182283	0.231207	0.189835	0.689126	0.172023	0.328031	0.147896	0.177835	0.450154	0.790111	0.328755
	Roseburia	0.916487	0.903693	0.810889	0.745112	0.971048	0.457656	0.472134	0.404629	0.98713	0.786798	0.942132	0.878178	0.858935	0.522047	0.271284	0.698161	0.672619	0.653436	0.988707	0.687234	0.766239	0.788172	0.671943	0.106425	0.664908
	Shigella	0.348756	0.1158	0.150334	0.64192	0.113775	0.210384	0.484888	0.644906	0.141011	0.159979	0.340261	0.811821	0.197608	0.30952	0.187971	0.425896	0.918034	0.483146	0.0779861	0.592726	0.186073	0.564205	0.595065	0.96851	0.276477
	Sporobacter	0.890923	0.366116	0.316068	0.723759	0.297718	0.559899	0.0993913	0.683215	0.183694	0.521956	0.514099	0.796187	0.333327	0.2881	0.647823	0.122033	0.937278	0.799843	0.704876	0.774094	0.443437	0.730958	0.775359	0.122002	0.464807
	Subdoligranulum	0.503593	0.519391	0.796749	0.821196	0.568167	0.379458	0.876427	0.900498	0.353049	0.301513	0.372753	0.846452	0.94045	0.0792799	0.0162445	0.0848006	0.958163	0.232826	0.0148473	0.176026	0.0522277	0.807498	0.274492	0.976794	0.481373
	Tyzzerella	0.402303	0.495783	0.597089	0.391825	0.607453	0.211939	0.772592	0.470192	0.295778	0.180082	0.644906	0.627509	0.95331	0.0396518	0.150636	0.0306865	0.656395	0.172982	0.567061	0.38097	0.322079	0.17149	0.849193	0.801359	0.38544

## Sheet: Genus_Alpha_Diet_Correlation
	Spearman's Rho
		Energy	Protein_g	Protein_Percentage	Plant_Protein_g	Animal_Protein_g	Fat_g	Fat_Percentage	Saturated_Fat_g	Polyunsaturated_Fat_g	Monounsaturated_Fat_g	Cholesterol_mg	Carbohydrate_g	Carbohydrate_Percentage	Fiber_g	Water_Soluble_Fiber_g	Water_Insoluble_Fiber_g	Grain	Egg	Fruits	Vegetables	Nuts	Cheese	Dietary_Fat	Added_Sugar	Meat
	Observed Genera	-0.0295652	0.00956522	-0.0524368	0.0595782	-0.0686957	0.252174	0.61428	0.273913	0.294783	0.201348	0.258261	-0.32	-0.617327	-0.0521739	-0.103478	-0.0826087	0.06526	0.31469	-0.141269	0.399304	0.0853896	0.148089	0.0239809	0.0313621	-0.255092
	Shannon Index	-0.203088	-0.285279	-0.114293	-0.0252284	-0.267449	0.0769733	0.562596	-0.225701	0.508806	0.0983036	-0.176125	-0.390955	-0.478337	-0.0817569	0.0626223	-0.134377	-0.138599	-0.00196724	0.0183167	0.169207	0.305809	-0.0949324	0.100742	-0.101277	-0.188844
	Simpson Index	-0.181858	-0.226235	-0.0822045	-0.117929	-0.16315	0.00957146	0.420823	-0.319339	0.444203	0.0335074	-0.241027	-0.282793	-0.398606	-0.0709158	0.0844029	-0.13052	-0.143883	-0.107152	0.123037	0.00784314	0.210053	-0.183661	0.0482113	-0.171932	-0.00306485
	P Value
		Energy	Protein_g	Protein_Percentage	Plant_Protein_g	Animal_Protein_g	Fat_g	Fat_Percentage	Saturated_Fat_g	Polyunsaturated_Fat_g	Monounsaturated_Fat_g	Cholesterol_mg	Carbohydrate_g	Carbohydrate_Percentage	Fiber_g	Water_Soluble_Fiber_g	Water_Insoluble_Fiber_g	Grain	Egg	Fruits	Vegetables	Nuts	Cheese	Dietary_Fat	Added_Sugar	Meat
	Observed Genera	0.890923	0.964618	0.807742	0.782136	0.749764	0.234528	0.00140609	0.195252	0.162011	0.345449	0.223043	0.127411	0.00131023	0.808688	0.630395	0.701163	0.761918	0.134208	0.510252	0.053232	0.691577	0.48983	0.911437	0.884335	0.228975
	Shannon Index	0.341209	0.176616	0.59488	0.906849	0.206427	0.720724	0.00421214	0.288945	0.0111151	0.64768	0.410373	0.0588905	0.0180597	0.704108	0.771286	0.531304	0.518361	0.992721	0.932301	0.429285	0.146153	0.659037	0.639513	0.637726	0.376834
	Simpson Index	0.395057	0.287776	0.70256	0.583136	0.446224	0.964595	0.0405839	0.128243	0.0296605	0.876481	0.256552	0.180583	0.053688	0.741941	0.694973	0.543261	0.502376	0.618237	0.566806	0.970985	0.324545	0.390307	0.822985	0.421782	0.98866
